# Supplementary material for: Design and optimization of a 16S microbial qPCR multiplex for the presumptive identification of feces, saliva, vaginal and menstrual secretions
Source: J Forensic Sci. 2022 Mar 30;67(4):1660–7. doi: 10.1111/1556-4029.15029 (PMC9310585; doi:10.1111/1556-4029.15029)
Supplement: Supplementary file 2 — Table S2 [file JFO-67-1660-s001.xlsx]

## Sheet: Sheet1
TABLE S2 Cycle threshold (Cq) values for each body fluid sample tested with the 16S triplex. A value of 40 indicates the target was undetermined, and the yellow highlight indicates the value was an outlier (3 standard deviations from the mean) and was not included in downstream analyses
Body Fluid	Sample ID	S.salivarius Cq	L.crispatus Cq	B.uniformis Cq
Blood	Bld 1093	33.5758	40	34.706
	Bld 7041	29.9047	40	32.6545
	Bld 7034	31.0198	33.6793	34.9986
	Bld 7511	34.0872	36.477	40
	Bld 1092	32.7254	30.5856	33.6095
	Bld 1219	30.2085	26.5486	38.778
	Bld 1084	34.2246	36.1797	34.6399
	Bld 1214	40	40	40
	Bld 1217	36.7261	38.0603	35.5183
	Bld 1218	40	40	40
	Bld 1221	38.569	40	40
	Bld 1026	29.3287	36.3522	34.5202
	Bld 3507	24.9283	34.6906	29.8681
	Bld 3548	29.005	40	35.9107
	Bld 5008	29.2304	36.0258	32.451
	Bld 5018	33.4227	40	39.411
	Bld 5056	29.8383	33.6015	37.5913
	Bld 5122	27.5337	34.8384	31.9188
	Bld 6036	30.5839	36.072	32.9169
	Bld 5016	33.0325	40	38.0991
	Bld 5019	35.4297	34.7854	39.9533
	Bld 6046	33.7358	36.6618	35.2152
	Bld 1079	33.8089	40	37.7027
	Bld 1086	35.1786	40	40
	Bld 1215	35.4604	40	34.411
	Bld 5521	30.9837	37.1164	33.9721
	Bld 7043	37.4323	36.364	40
	Bld 7033	36.0073	32.815	36.9681
	Bld 7503	30.4021	40	34.0674
	Bld 5522	29.9925	40	36.2188
	Bld 1076	36.4776	40	36.8027
	Bld 1227	27.5277	40	31.3672
Semen	SF 1025	26.1796	40	40
	SF 1026	24.4335	40	40
	SF 1030	33.2203	40	35.2141
	SF 1032	27.938	40	36.8778
	SF 1043	36.1363	40	37.61
	SF 1045	30.5478	40	40
	SF 1054	28.6313	40	35.6061
	SF 3507	35.4136	40	35.4812
	SF 3509	32.0478	40	37.2514
	SF 3514	29.5316	40	32.8779
	SF 3521	28.7226	40	30.6462
	SF 4015	27.6214	40	29.7955
	SF 4525	31.4766	40	34.3024
	SF 5001	30.1812	38.6729	31.7164
	SF 5002	32.0535	40	37.7095
	SF 5007	29.2377	40	38.5528
	SF 5010	30.4568	29.1372	32.865
	SF 5012	27.7146	40	36.4389
	SF 5152	32.5409	40	40
	SF 8027	33.5854	40	40
	SF 1093	32.7648	40	36.7414
	SF 1210	28.9452	40	36.875
	SF 1213	25.1124	40	29.6347
	SF 1216	26.8456	36.8225	38.324
	SF 1224	29.7911	35.5044	30.795
	SF 5142	32.3318	40	34.3038
	SF 5522	33.7775	38.5929	40
	SF 7046	33.272	37.1038	36.6679
	SF 7042	33.3356	40	37.4386
	SF 7505	29.9508	40	31.7418
Saliva	SA 1029	17.8506	40	24.502
	SA 1037	19.5426	40	23.0653
	SA 3519	20.999	40	26.9773
	SA 3520	17.2684	40	23.763
	SA 5019	22.0088	40	26.8908
	SA 5024	15.2419	40	17.474
	SA 5026	15.4713	40	23.7744
	SA 3508	18.942	40	22.3809
	SA 3512	17.5817	32.6395	28.6481
	SA 4012	17.1811	40	24.426
	SA 1026	14.1146	40	23.7467
	SA 1030	17.2406	40	20.3383
	SA 1045	16.3488	40	19.2534
	SA 3509	18.5093	40	27.8085
	SA 3514	17.6204	40	28.7978
	SA 5003	16.2062	40	16.3466
	SA 5008	19.4386	40	23.7362
	SA 5010	14.9026	40	19.1563
	SA 5012	15.7728	40	23.2782
	SA 5018	14.3515	23.7721	23.4952
	SA 1062	16.5921	40	16.6297
	SA 1069	13.7413	40	18.0693
	SA 5061	16.0137	40	19.4049
	SA 5077	17.8776	40	26.3863
	SA 7009	18.6364	40	24.005
	SA 1057	16.9802	40	25.0333
	SA 5092	15.8176	40	17.9755
	SA 1072	16.3082	40	19.238
	SA 1075	15.9554	37.8922	24.5199
	SA 6008	18.1082	21.4485	21.4381
	SA 3500	15.4453	40	21.2637
Vaginal Fluid	VF 3550	20.5022	15.9881	33.1871
	VF 5083	18.9225	15.6135	19.3678
	VF 5086	23.4569	20.0218	28.9596
	VF 5088	20.0865	18.1814	40
	VF 5090	19.0685	16.8455	40
	VF 6028	21.5478	16.4992	40
	VF 6040	14.7421	40	40
	VF 5042	23.1268	20.1126	36.4746
	VF 6021	20.9726	17.3804	30.1029
	VF 6025	16.9296	40	20.5046
	VF 6047	22.5663	40	28.929
	VF 7001	19.4836	40	28.5493
	VF 7014	21.4203	40	33.6843
	VF 8001	21.2994	16.3515	18.749
	VF 1046	21.0578	16.2478	39.0248
	VF 1055	21.5093	35.2314	40
	VF 3500	19.4597	40	22.2352
	VF 3541	16.5872	16.775	23.9775
	VF 5102	16.7166	13.022	35.6291
	VF 6500	15.3894	11.2257	27.9897
	VF 5026	21.1162	16.3242	35.9257
	VF 1044	21.2723	40	33.1904
	VF 4012	21.4403	14.1241	40
	VF 1037	23.5003	17.7929	33.0461
	VF 5036	22.4189	17.3134	32.1494
	VF 3508	19.2272	19.942	20.7345
	VF 5016	22.7172	40	40
	VF 3534	19.2451	14.954	19.7219
	VF 6039	20.2631	17.3034	21.7248
	VF 1027	22.1528	38.7559	30.0246
	VF 1010	15.192	12.8022	32.8767
Menstrual Blood	MB 7502	14.7739	15.3961	22.2713
	MB 7503	15.4585	11.9959	35.6716
	MB 1084	16.0021	15.0024	20.795
	MB 1090	14.8531	15.444	16.8366
	MB 1206	17.3746	40	17.3698
	MB 1211	16.5416	40	24.7431
	MB 5520	15.102	18.243	31.9915
	MB 7033	16.7978	17.0196	21.9734
	MB 7504	14.8397	12.3922	20.8289
	MB 7507	16.7651	13.262	27.9457
	MB 7508	17.044	15.5628	26.0426
	MB 7509	15.9485	16.4075	40
	MB 1219	15.0863	13.8345	29.6953
	MB 1221	16.0665	14.3311	24.3487
	MB 1222	24.904	22.7749	25.2522
	MB 5075	17.7425	14.4605	18.0102
	MB 5093	18.8028	15.1355	40
	MB 5098	15.7645	16.2881	34.0831
	MB 6032	19.3383	22.9342	18.6633
	MB 7043	19.6951	40	21.0044
	MB 1081	16.8855	40	16.0666
	MB 1086	18.9341	17.5816	26.9979
	MB 1089	19.8461	17.4729	32.1084
	MB 1091	21.3062	18.3502	40
	MB 1092	16.098	15.0585	35.5511
	MB 1207	20.5679	18.8856	40
	MB 1212	17.2887	18.9693	20.752
	MB 1214	17.9301	40	29.2146
	MB 1218	21.9555	40	24.1771
	MB 7034	17.9637	15.9778	40
Feces	Fe 1073	19.5968	40	10.057
	Fe 1075	16.883	40	11.3194
	Fe 1092	21.9037	40	11.8402
	Fe 1205	21.0588	40	7.9007
	Fe 1226	16.5512	40	10.598
	Fe 5119	14.2579	30.9738	9.93322
	Fe 7034	16.7186	40	10.2579
	Fe 7507	14.8557	40	9.42667
	Fe 7511	15.7751	31.1618	10.2513
	Fe 1013	19.1863	40	14.9618
	Fe 1076	16.7399	40	12.1125
	Fe 1210	23.1494	40	14.9497
	Fe 1213	40	37.1262	9.53361
	Fe 1220	18.3714	40	12.9104
	Fe 1224	18.2837	40	12.4141
	Fe 5141	20.3443	40	15.7708
	Fe 5142	16.2612	40	11.8516
	Fe 5048	40	40	15.1024
	Fe 7505	18.8996	40	15.4551
	Fe 7506	20.5235	35.8352	11.9137
	Fe 1211	21.2816	40	13.3392
	Fe 7509	18.1049	40	12.4439
	Fe 1219	16.5603	40	11.8931
	Fe 7508	19.298	36.3231	15.2631
	Fe 7503	17.4656	40	13.1536
	Fe 1084	19.3135	24.4036	13.9616
	Fe 7042	21.0446	40	13.1883
	Fe 5520	17.2319	40	14.1231
	Fe 1225	16.598	32.4052	11.9804
	Fe 7046	18.2656	40	13.4087
	Fe 6010.3	18.6263	40	15.5602
